# Supplementary material for: Adaptation to Long-Term Home Non-Invasive Ventilation for People with Chronic Hypercapnic Respiratory Failure: A Qualitative Study
Source: Nurs Rep. 2025 May 20;15(5):176. doi: 10.3390/nursrep15050176 (PMC12114294; doi:10.3390/nursrep15050176)
Supplement: Supplementary file 1 [file nursrep-15-00176-s001.zip]

Archive with 1 entries (1 files):
- nursrep-3538434-supplementary.pdf
